# Supplementary material for: Toxicity of the Pesticides Imidacloprid, Difenoconazole and Glyphosate Alone and in Binary and Ternary Mixtures to Winter Honey Bees: Effects on Survival and Antioxidative Defenses
Source: Toxics. 2022 Feb 23;10(3):104. doi: 10.3390/toxics10030104 (PMC8954695; doi:10.3390/toxics10030104)
Supplement: Supplementary file 1 [file toxics-10-00104-s001.zip]

Archive with 1 entries (1 files):
- toxics-1601930-supplementary.pdf
